# Supplementary material for: Post-Exercise Shifts in the Hemato–Biochemical Profile of Unacclimatized Camels (Camelus dromedarius)
Source: Animals (Basel). 2025 Oct 22;15(21):3061. doi: 10.3390/ani15213061 (PMC12608913; doi:10.3390/ani15213061)
Supplement: Supplementary file 1 [file animals-15-03061-s001.zip]

Archive with 6 entries (6 files):
- Figure S1 (CONSORT-style flow diagram).png
- Metadata for Dataset (RAW DATA.xlsx).pdf
- RAW DATA.xlsx
- SAS Analysis Code.pdf
- Tukey and EffectSizes Analysis.xlsx
- Table S1 (Post-hoc Power Analysis Summary).pdf
