# Supplementary material for: Post-Exercise Shifts in the Hemato–Biochemical Profile of Unacclimatized Camels (Camelus dromedarius)
Source: Animals (Basel). 2025 Oct 22;15(21):3061. doi: 10.3390/ani15213061 (PMC12608913; doi:10.3390/ani15213061)
Supplement: Supplementary file 1 [file animals-15-03061-s001.zip › RAW DATA.xlsx]

## Sheet: Sheet1
Time	Animal	RBC	Hb	PCV	BT	OSMO	Na	K	Cl	Ca	PO	TP	ALBU	GLOB	GLU	BUN	CRT	AST	ALT	LDH	ALP
1	1	4.24	10.7	29	7.3	281.561	140.898	5.88191	105.154	8.08026	6.55811	7.96552	3.65185	4.31367	116.367	33.7571	1.35641	23.868	4.59981	215.254	67.4375
1	2	5.21	11.8	31.5	8.43	235.834	116.05	5.19588	103.025	8.2321	6.96297	8.66379	3.72222	4.94157	135.146	31.7713	1.59184	83.096	4.285	212.069	63.4422
1	3	4.77	10.7	29.5	8.23	248.237	121.921	4.6448	114.454	8.5141	9.65313	7.56897	5.00741	2.56156	184.094	27.1681	1.68912	49.8635	4.285	174.688	76.16
1	4	4.25	9.9	25	6.37	307.748	152.913	5.51078	116.527	9.22993	6.04283	6.00862	3.54815	2.46047	190.097	31.32	1.40816	58.7786	5.999	257.088	48.96
1	5	4.85318	10.5725	28.3972	7.82176	258.339	131.314	5.26354	106.569	8.06362	7.39106	7.39589	4.18395	3.43551	157.557	29.1185	1.5375	51.0471	4.99218	213.269	55.5785
1	6	4.44598	11.3555	28.6994	8.0134	284.716	136.047	5.29426	109.575	9.48206	7.15693	7.23711	3.97345	3.40624	158.495	32.5388	1.52097	56.0338	4.7759	218.195	64.2209
1	7	4.55333	10.397	29.1533	6.91234	261.98	131.475	5.36723	113.225	7.99661	7.36479	8.02217	3.78983	3.8662	153.227	31.3552	1.47567	51.687	5.05745	220.652	62.121
2	1	4.48	11.1	30	3.46	217.109	105.81	4.20619	109.748	8.3731	3.72407	9.55172	3.26667	6.28506	169.933	26.446	1.46939	36.244	2.9995	207.648	51.68
2	2	4.39566	11.4187	32	3.3	271.702	121.455	4.76851	115.966	9.04555	4.64421	9.50862	3.64074	5.86788	139.61	27.4389	1.42918	76.908	4.7135	257.219	65.28
2	3	4.77926	10.3863	24.5	4.5	315.424	155.643	4.71228	113.613	8.34056	4.72451	7.26724	4.15556	3.11169	252.437	27.4389	1.60883	83.096	5.999	349.376	49.0442
2	4	4.38	10.1	26.5	4.36	259.144	126.699	5.84817	105.994	8.12364	5.60116	8.28448	4.97778	3.3067	191.483	31.5006	1.59184	59.228	3.8565	234.016	42.16
2	5	4.38689	10.4547	26.6842	4.07093	262.567	129.939	5.03721	112.754	8.34252	4.74222	8.8021	4.09082	4.67411	177.937	26.7858	1.44883	64.2195	4.7335	265.394	54.785
2	6	4.37558	10.1567	28.8487	3.81293	270.588	141.672	4.75376	103.718	8.59146	4.61817	9.0326	3.86756	4.70978	186.886	28.1184	1.54641	60.1107	4.54078	259.756	52.8053
2	7	4.21261	10.5836	29.2171	3.83114	250.712	124.47	4.86039	117.519	8.47817	4.66008	8.12434	4.07218	4.54461	200.274	29.7141	1.57918	67.2769	3.90209	272.351	55.5255
3	1	4.3	10.5	29	9.1	286.716	143.629	4.83599	118.711	8.88286	4.57395	9.2931	3.17407	6.11903	163.468	25.5434	1.53061	74.18	1.2855	276.864	40.8
3	2	4.36466	10.2506	32	8.32	265.987	131.478	5.51078	107.731	10.5098	4.54049	8.23276	3.80741	4.42535	172.088	29.2441	1.65306	87.516	3.428	369.152	55.76
3	3	4.29147	10.8236	30.4975	8.56723	313.775	156.326	4.37488	118.824	8.35141	4.62414	6.40517	4.2963	2.10888	199.179	28.7928	1.45227	83.98	7.2845	273.568	78.88
3	4	4.61	10.9	29	8.19	280.937	184.041	4.89222	85.042	9.07809	5.61454	7.12069	5.37407	1.74662	191.021	31.6811	1.34694	59.228	2.571	276.864	43.52
3	5	4.36323	10.5555	29.4727	8.22023	288.843	150.076	4.83032	108.199	8.61825	4.7539	7.61793	4.25836	3.43956	186.235	28.9354	1.58098	80.5626	3.52416	298.706	49.6447
3	6	4.5446	10.6573	29.238	8.04631	290.458	149.387	4.52773	105.098	9.66433	4.71713	8.14976	3.99051	3.53229	178.805	29.0472	1.46395	72.5561	3.63245	285.606	56.1737
3	7	4.71105	11.213	30.7918	9.31289	295.065	162.142	5.35235	109.434	9.33402	5.04381	7.5211	4.24002	3.82806	179.277	28.4634	1.44222	80.3333	3.77014	313.023	58.4016
4	1	3.94	10.4	27.5	7.08	220.932	110.725	1.66448	109.692	10.0434	4.81486	8.82759	3.52222	5.30536	109.903	22.2941	1.32947	64.0304	4.15314	257.628	66.2624
4	2	5.31	11.5	32.5	6.02	248.094	129.378	4.36364	113.725	8.55748	4.88512	8.43966	4.31852	4.12114	162.699	28.883	1.27261	69.4006	4.17749	237.312	62.4276
4	3	4.93922	9.99577	27.5	6.47	259.412	128.064	4.39738	108.796	7.54881	5.45728	7.22414	6.18889	1.03525	174.089	28.2512	1.27261	78.676	5.142	220.832	78.88
4	4	4.84343	11.9136	31	7.2	241.435	108.891	4.93721	109.86	7.4295	6.48115	7.37931	5.33333	2.04598	205.952	29.9662	1.40816	55.692	3.8565	283.456	46.24
4	5	4.70909	10.9919	30.2833	6.67651	249.603	124.111	3.94215	113.798	7.77401	5.61142	8.53826	4.53234	3.07476	154.301	27.4061	1.32054	66.5476	4.98986	233.539	62.8687
4	6	4.18778	11.0055	29.3588	6.83152	232.545	113.814	3.96044	107.315	8.76533	5.27792	7.70795	4.98516	3.22736	167.285	28.7313	1.29748	65.0728	4.54958	246.374	63.7696
4	7	4.44548	10.8432	29.2328	6.56947	229.184	120.78	3.61944	110.442	8.64505	5.33947	7.65681	5.00473	3.07868	167.896	25.9085	1.3237	70.8685	4.62618	251.258	57.4717
5	1	3.77	10.1	29.5	7.53	288.564	144.175	2.58669	107.059	9.25163	5.34687	8.50862	4.15556	4.35307	173.474	26.085	1.22293	29.172	1.714	240.608	32.64
5	2	5.26	12.2	33	6.31	261.135	129.43	4.11621	112.997	11.41	5.07919	8.66379	4.41852	4.24527	183.017	24.3701	1.65306	85.748	4.285	253.792	48.96
5	3	4.32	10	28	6.77403	317.894	159.466	3.46392	111.036	8.40564	4.9487	7.13793	4.05926	3.07867	172.242	28.7928	1.1311	69.836	5.999	247.2	39.4158
5	4	4.35	10.4	30	6.53	322.032	161.514	4.82474	98.7115	9.20824	7.03658	8.23276	5.27778	2.95498	174.859	29.2441	1.32437	50.388	5.142	263.68	42.16
5	5	4.50444	10.2559	28.5138	7.2971	292.36	148.695	3.94424	102.795	9.73287	5.36587	8.05023	4.23804	3.64507	179.235	27.5107	1.31243	59.7463	4.34257	243.587	43.252
5	6	4.65986	11.2278	29.5315	6.63137	289.031	145.13	3.75246	107.107	9.04578	5.52023	8.36321	4.74681	3.68778	170.767	26.009	1.36575	58.9986	4.16385	259.613	38.4459
5	7	4.1107	10.5413	32.3297	6.4575	310.828	152.113	3.54698	112.451	9.92797	5.9224	7.99389	4.44849	3.64114	177.692	27.8492	1.34024	57.613	4.34857	250.76	43.8997
6	1	3.86	10.1	27.5	8.22	255.537	143.104	2.15933	105.266	9.97831	6.10306	8.26724	3.86667	4.40057	119.908	24.7311	1.4043	56.9446	4.13685	297.041	61.3993
6	2	5.27	11.7	33	7.37	245.207	120.146	4.75726	104.538	9.02386	4.85835	7.94828	3.99259	3.95568	199.949	25.0921	1.4904	63.648	3.428	339.488	40.8
6	3	4.3	10.1	28	5.48	275.004	137.621	3.09278	89.5238	9.33839	4.87843	6.75	4.61481	2.13519	123.756	31.1395	1.46939	65.416	5.5705	257.088	80.24
6	4	4.17	10.2	28	8.1	267.826	131.751	4.73477	126.891	9.37093	6.45104	7.25	3.42593	3.82407	205.028	27.0778	1.04082	42.432	3.428	257.088	63.4258
6	5	4.59716	10.73	29.9842	7.5325	266.906	126.301	3.76345	111.7	10.0704	5.62916	7.2798	3.85494	3.75732	156.478	26.0453	1.20927	55.3857	3.81563	306.937	63.2683
6	6	3.88419	9.94925	29.3083	7.60038	268.02	125.905	3.72051	103.847	8.36322	5.65238	7.78103	3.89095	3.46823	171.371	26.9716	1.39618	58.1999	4.60127	266.82	53.6463
6	7	4.71865	10.8957	28.0824	6.74462	260.251	124.047	3.57415	104.117	9.85	5.43662	7.60081	4.17911	3.51109	158.631	28.0136	1.32439	58.1311	4.01492	267.42	60.8602
