# Supplementary material for: Post-Exercise Shifts in the Hemato–Biochemical Profile of Unacclimatized Camels (Camelus dromedarius)
Source: Animals (Basel). 2025 Oct 22;15(21):3061. doi: 10.3390/ani15213061 (PMC12608913; doi:10.3390/ani15213061)
Supplement: Supplementary file 1 [file animals-15-03061-s001.zip › Tukey and EffectSizes Analysis.xlsx]

## Sheet: Tukey_Adjusted_P
Time1	Time2	Mean_Diff	Adj_P	CI_Lower	CI_Upper	Significant	Variable	Contrast
1	2	-0.1875	0.9385	-0.8	0.425	FALSE	RBC	1 vs 2
1	3	-0.1625	0.966	-0.775	0.45	FALSE	RBC	1 vs 3
1	4	0.0075	1	-0.605	0.62	FALSE	RBC	1 vs 4
1	5	-0.1925	0.9317	-0.805	0.42	FALSE	RBC	1 vs 5
1	6	-0.2175	0.8906	-0.83	0.395	FALSE	RBC	1 vs 6
2	3	0.025	1	-0.5875	0.6375	FALSE	RBC	2 vs 3
2	4	0.195	0.9281	-0.4175	0.8075	FALSE	RBC	2 vs 4
2	5	-0.005	1	-0.6175	0.6075	FALSE	RBC	2 vs 5
2	6	-0.03	1	-0.6425	0.5825	FALSE	RBC	2 vs 6
3	4	0.17	0.9589	-0.4425	0.7825	FALSE	RBC	3 vs 4
3	5	-0.03	1	-0.6425	0.5825	FALSE	RBC	3 vs 5
3	6	-0.055	0.9998	-0.6675	0.5575	FALSE	RBC	3 vs 6
4	5	-0.2	0.9206	-0.8125	0.4125	FALSE	RBC	4 vs 5
4	6	-0.225	0.876	-0.8375	0.3875	FALSE	RBC	4 vs 6
5	6	-0.025	1	-0.6375	0.5875	FALSE	RBC	5 vs 6
1	2	-0.175	0.9937	-1.1366	0.7866	FALSE	Hb	1 vs 2
1	3	-0.075	0.9999	-1.0366	0.8866	FALSE	Hb	1 vs 3
1	4	0.175	0.9937	-0.7866	1.1366	FALSE	Hb	1 vs 4
1	5	-0.1	0.9996	-1.0616	0.8616	FALSE	Hb	1 vs 5
1	6	-0.25	0.9688	-1.2116	0.7116	FALSE	Hb	1 vs 6
2	3	0.1	0.9996	-0.8616	1.0616	FALSE	Hb	2 vs 3
2	4	0.35	0.8801	-0.6116	1.3116	FALSE	Hb	2 vs 4
2	5	0.075	0.9999	-0.8866	1.0366	FALSE	Hb	2 vs 5
2	6	-0.075	0.9999	-1.0366	0.8866	FALSE	Hb	2 vs 6
3	4	0.25	0.9688	-0.7116	1.2116	FALSE	Hb	3 vs 4
3	5	-0.025	1	-0.9866	0.9366	FALSE	Hb	3 vs 5
3	6	-0.175	0.9937	-1.1366	0.7866	FALSE	Hb	3 vs 6
4	5	-0.275	0.9534	-1.2366	0.6866	FALSE	Hb	4 vs 5
4	6	-0.425	0.7668	-1.3866	0.5366	FALSE	Hb	4 vs 6
5	6	-0.15	0.9969	-1.1116	0.8116	FALSE	Hb	5 vs 6
1	2	-0.5	0.9962	-3.5695	2.5695	FALSE	PCV	1 vs 2
1	3	1.25	0.8217	-1.8195	4.3195	FALSE	PCV	1 vs 3
1	4	0.875	0.954	-2.1945	3.9445	FALSE	PCV	1 vs 4
1	5	1.375	0.7568	-1.6945	4.4445	FALSE	PCV	1 vs 5
1	6	0.375	0.999	-2.6945	3.4445	FALSE	PCV	1 vs 6
2	3	1.75	0.5311	-1.3195	4.8195	FALSE	PCV	2 vs 3
2	4	1.375	0.7568	-1.6945	4.4445	FALSE	PCV	2 vs 4
2	5	1.875	0.4555	-1.1945	4.9445	FALSE	PCV	2 vs 5
2	6	0.875	0.954	-2.1945	3.9445	FALSE	PCV	2 vs 6
3	4	-0.375	0.999	-3.4445	2.6945	FALSE	PCV	3 vs 4
3	5	0.125	1	-2.9445	3.1945	FALSE	PCV	3 vs 5
3	6	-0.875	0.954	-3.9445	2.1945	FALSE	PCV	3 vs 6
4	5	0.5	0.9962	-2.5695	3.5695	FALSE	PCV	4 vs 5
4	6	-0.5	0.9962	-3.5695	2.5695	FALSE	PCV	4 vs 6
5	6	-1	0.9213	-4.0695	2.0695	FALSE	PCV	5 vs 6
1	2	-3.6775	0	-4.6591	-2.6959	TRUE	BT	1 vs 2
1	3	0.9542	0.0608	-0.0275	1.9358	FALSE	BT	1 vs 3
1	4	-0.89	0.0942	-1.8716	0.0916	FALSE	BT	1 vs 4
1	5	-0.7925	0.1735	-1.7741	0.1891	FALSE	BT	1 vs 5
1	6	-0.29	0.9468	-1.2716	0.6916	FALSE	BT	1 vs 6
2	3	4.6317	0	3.65	5.6133	TRUE	BT	2 vs 3
2	4	2.7875	0	1.8059	3.7691	TRUE	BT	2 vs 4
2	5	2.885	0	1.9034	3.8666	TRUE	BT	2 vs 5
2	6	3.3875	0	2.4059	4.3691	TRUE	BT	2 vs 6
3	4	-1.8442	0	-2.8258	-0.8625	TRUE	BT	3 vs 4
3	5	-1.7467	0.0001	-2.7283	-0.765	TRUE	BT	3 vs 5
3	6	-1.2442	0.0064	-2.2258	-0.2625	TRUE	BT	3 vs 6
4	5	0.0975	0.9997	-0.8841	1.0791	FALSE	BT	4 vs 5
4	6	0.6	0.4548	-0.3816	1.5816	FALSE	BT	4 vs 6
5	6	0.5025	0.6415	-0.4791	1.4841	FALSE	BT	5 vs 6
1	2	-4.4528	0.9982	-36.563	27.6575	FALSE	OSMO	1 vs 2
1	3	20.4808	0.4076	-11.6294	52.5911	FALSE	OSMO	1 vs 3
1	4	-28.1729	0.1137	-60.2831	3.9374	FALSE	OSMO	1 vs 4
1	5	29.0615	0.0952	-3.0488	61.1717	FALSE	OSMO	1 vs 5
1	6	-5.6662	0.9945	-37.7764	26.4441	FALSE	OSMO	1 vs 6
2	3	24.9336	0.2065	-7.1766	57.0439	FALSE	OSMO	2 vs 3
2	4	-23.7201	0.2528	-55.8303	8.3902	FALSE	OSMO	2 vs 4
2	5	33.5143	0.0365	1.404	65.6245	TRUE	OSMO	2 vs 5
2	6	-1.2134	1	-33.3237	30.8968	FALSE	OSMO	2 vs 6
3	4	-48.6537	0.0008	-80.764	-16.5434	TRUE	OSMO	3 vs 4
3	5	8.5806	0.9649	-23.5296	40.6909	FALSE	OSMO	3 vs 5
3	6	-26.147	0.1666	-58.2573	5.9632	FALSE	OSMO	3 vs 6
4	5	57.2343	0.0001	25.1241	89.3446	TRUE	OSMO	4 vs 5
4	6	22.5067	0.3057	-9.6036	54.6169	FALSE	OSMO	4 vs 6
5	6	-34.7277	0.0276	-66.8379	-2.6174	TRUE	OSMO	5 vs 6
1	2	-3.5611	0.9941	-23.4517	16.3295	FALSE	Na	1 vs 2
1	3	20.9231	0.0344	1.0325	40.8137	TRUE	Na	1 vs 3
1	4	-13.5505	0.3358	-33.4411	6.3401	FALSE	Na	1 vs 4
1	5	15.7008	0.1922	-4.1897	35.5914	FALSE	Na	1 vs 5
1	6	-3.106	0.9969	-22.9966	16.7846	FALSE	Na	1 vs 6
2	3	24.4842	0.0086	4.5936	44.3748	TRUE	Na	2 vs 3
2	4	-9.9894	0.6597	-29.88	9.9012	FALSE	Na	2 vs 4
2	5	19.262	0.0623	-0.6286	39.1526	FALSE	Na	2 vs 5
2	6	0.4551	1	-19.4355	20.3457	FALSE	Na	2 vs 6
3	4	-34.4736	0.0001	-54.3642	-14.583	TRUE	Na	3 vs 4
3	5	-5.2222	0.9675	-25.1128	14.6684	FALSE	Na	3 vs 5
3	6	-24.0291	0.0103	-43.9197	-4.1385	TRUE	Na	3 vs 6
4	5	29.2514	0.0011	9.3608	49.142	TRUE	Na	4 vs 5
4	6	10.4445	0.6166	-9.4461	30.3351	FALSE	Na	4 vs 6
5	6	-18.8069	0.0729	-38.6975	1.0837	FALSE	Na	5 vs 6
1	2	-0.4246	0.8638	-1.5506	0.7015	FALSE	K	1 vs 2
1	3	-0.4049	0.8854	-1.5309	0.7212	FALSE	K	1 vs 3
1	4	-1.4677	0.0047	-2.5937	-0.3416	TRUE	K	1 vs 4
1	5	-1.5604	0.0024	-2.6865	-0.4344	TRUE	K	1 vs 5
1	6	-1.6223	0.0015	-2.7484	-0.4963	TRUE	K	1 vs 6
2	3	0.0197	1	-1.1064	1.1457	FALSE	K	2 vs 3
2	4	-1.0431	0.0828	-2.1692	0.0829	FALSE	K	2 vs 4
2	5	-1.1359	0.047	-2.2619	-0.0098	TRUE	K	2 vs 5
2	6	-1.1978	0.0315	-2.3238	-0.0717	TRUE	K	2 vs 6
3	4	-1.0628	0.0737	-2.1888	0.0633	FALSE	K	3 vs 4
3	5	-1.1556	0.0415	-2.2816	-0.0295	TRUE	K	3 vs 5
3	6	-1.2174	0.0277	-2.3435	-0.0914	TRUE	K	3 vs 6
4	5	-0.0928	0.9999	-1.2188	1.0333	FALSE	K	4 vs 5
4	6	-0.1546	0.9983	-1.2807	0.9714	FALSE	K	4 vs 6
5	6	-0.0619	1	-1.1879	1.0642	FALSE	K	5 vs 6
1	2	1.5406	0.9988	-10.5421	13.6234	FALSE	Cl	1 vs 2
1	3	-2.2129	0.9935	-14.2956	9.8699	FALSE	Cl	1 vs 3
1	4	0.7283	1	-11.3545	12.811	FALSE	Cl	1 vs 4
1	5	-2.3389	0.9916	-14.4217	9.7438	FALSE	Cl	1 vs 5
1	6	-3.2353	0.9646	-15.318	8.8475	FALSE	Cl	1 vs 6
2	3	-3.7535	0.9348	-15.8362	8.3292	FALSE	Cl	2 vs 3
2	4	-0.8123	0.9999	-12.8951	11.2704	FALSE	Cl	2 vs 4
2	5	-3.8796	0.9256	-15.9623	8.2032	FALSE	Cl	2 vs 5
2	6	-4.7759	0.839	-16.8587	7.3068	FALSE	Cl	2 vs 6
3	4	2.9412	0.9765	-9.1416	15.0239	FALSE	Cl	3 vs 4
3	5	-0.1261	1	-12.2088	11.9567	FALSE	Cl	3 vs 5
3	6	-1.0224	0.9998	-13.1052	11.0603	FALSE	Cl	3 vs 6
4	5	-3.0672	0.9719	-15.15	9.0155	FALSE	Cl	4 vs 5
4	6	-3.9636	0.9191	-16.0463	8.1192	FALSE	Cl	4 vs 6
5	6	-0.8964	0.9999	-12.9791	11.1864	FALSE	Cl	5 vs 6
1	2	-0.0434	1	-1.1931	1.1064	FALSE	Ca	1 vs 2
1	3	0.6914	0.4728	-0.4583	1.8412	FALSE	Ca	1 vs 3
1	4	-0.1193	0.9996	-1.269	1.0304	FALSE	Ca	1 vs 4
1	5	1.0548	0.0879	-0.095	2.2045	FALSE	Ca	1 vs 5
1	6	0.9138	0.1864	-0.236	2.0635	FALSE	Ca	1 vs 6
2	3	0.7348	0.4054	-0.4149	1.8845	FALSE	Ca	2 vs 3
2	4	-0.0759	1	-1.2257	1.0738	FALSE	Ca	2 vs 4
2	5	1.0982	0.0683	-0.0516	2.2479	FALSE	Ca	2 vs 5
2	6	0.9572	0.1496	-0.1926	2.1069	FALSE	Ca	2 vs 6
3	4	-0.8107	0.2995	-1.9605	0.339	FALSE	Ca	3 vs 4
3	5	0.3633	0.9302	-0.7864	1.5131	FALSE	Ca	3 vs 5
3	6	0.2223	0.9916	-0.9274	1.3721	FALSE	Ca	3 vs 6
4	5	1.1741	0.043	0.0243	2.3238	TRUE	Ca	4 vs 5
4	6	1.0331	0.0993	-0.1167	2.1828	FALSE	Ca	4 vs 6
5	6	-0.141	0.999	-1.2907	1.0087	FALSE	Ca	5 vs 6
1	2	-2.6308	0	-3.7476	-1.5139	TRUE	PO	1 vs 2
1	3	-2.466	0	-3.5828	-1.3492	TRUE	PO	1 vs 3
1	4	-1.8947	0.0001	-3.0115	-0.7778	TRUE	PO	1 vs 4
1	5	-1.7014	0.0007	-2.8183	-0.5846	TRUE	PO	1 vs 5
1	6	-1.7315	0.0006	-2.8484	-0.6147	TRUE	PO	1 vs 6
2	3	0.1648	0.9976	-0.952	1.2816	FALSE	PO	2 vs 3
2	4	0.7361	0.3715	-0.3807	1.8529	FALSE	PO	2 vs 4
2	5	0.9293	0.15	-0.1875	2.0462	FALSE	PO	2 vs 5
2	6	0.8992	0.1756	-0.2176	2.0161	FALSE	PO	2 vs 6
3	4	0.5713	0.6422	-0.5455	1.6881	FALSE	PO	3 vs 4
3	5	0.7646	0.3306	-0.3523	1.8814	FALSE	PO	3 vs 5
3	6	0.7344	0.374	-0.3824	1.8513	FALSE	PO	3 vs 6
4	5	0.1932	0.995	-0.9236	1.3101	FALSE	PO	4 vs 5
4	6	0.1631	0.9978	-0.9537	1.2799	FALSE	PO	4 vs 6
5	6	-0.0301	1	-1.1469	1.0867	FALSE	PO	5 vs 6
1	2	1.1013	0.0695	-0.0549	2.2575	FALSE	TP	1 vs 2
1	3	0.2112	0.9936	-0.945	1.3674	FALSE	TP	1 vs 3
1	4	0.4159	0.8852	-0.7402	1.5721	FALSE	TP	1 vs 4
1	5	0.5841	0.6542	-0.5721	1.7402	FALSE	TP	1 vs 5
1	6	0.0022	1	-1.154	1.1583	FALSE	TP	1 vs 6
2	3	-0.8901	0.2141	-2.0463	0.2661	FALSE	TP	2 vs 3
2	4	-0.6853	0.4887	-1.8415	0.4708	FALSE	TP	2 vs 4
2	5	-0.5172	0.7578	-1.6734	0.6389	FALSE	TP	2 vs 5
2	6	-1.0991	0.0704	-2.2553	0.057	FALSE	TP	2 vs 6
3	4	0.2047	0.9944	-0.9514	1.3609	FALSE	TP	3 vs 4
3	5	0.3728	0.9244	-0.7833	1.529	FALSE	TP	3 vs 5
3	6	-0.2091	0.9939	-1.3652	0.9471	FALSE	TP	3 vs 6
4	5	0.1681	0.9978	-0.9881	1.3243	FALSE	TP	4 vs 5
4	6	-0.4138	0.8874	-1.57	0.7424	FALSE	TP	4 vs 6
5	6	-0.5819	0.6576	-1.7381	0.5743	FALSE	TP	5 vs 6
1	2	0.0278	1	-0.8952	0.9508	FALSE	ALBU	1 vs 2
1	3	0.1806	0.9912	-0.7424	1.1035	FALSE	ALBU	1 vs 3
1	4	0.8583	0.0809	-0.0646	1.7813	FALSE	ALBU	1 vs 4
1	5	0.4954	0.5945	-0.4276	1.4183	FALSE	ALBU	1 vs 5
1	6	-0.0074	1	-0.9304	0.9156	FALSE	ALBU	1 vs 6
2	3	0.1528	0.9959	-0.7702	1.0758	FALSE	ALBU	2 vs 3
2	4	0.8306	0.0985	-0.0924	1.7535	FALSE	ALBU	2 vs 4
2	5	0.4676	0.6514	-0.4554	1.3906	FALSE	ALBU	2 vs 5
2	6	-0.0352	1	-0.9582	0.8878	FALSE	ALBU	2 vs 6
3	4	0.6778	0.2586	-0.2452	1.6008	FALSE	ALBU	3 vs 4
3	5	0.3148	0.906	-0.6082	1.2378	FALSE	ALBU	3 vs 5
3	6	-0.188	0.9894	-1.1109	0.735	FALSE	ALBU	3 vs 6
4	5	-0.363	0.8419	-1.2859	0.56	FALSE	ALBU	4 vs 5
4	6	-0.8657	0.0766	-1.7887	0.0572	FALSE	ALBU	4 vs 6
5	6	-0.5028	0.5793	-1.4258	0.4202	FALSE	ALBU	5 vs 6
1	2	1.0735	0.4411	-0.6611	2.8082	FALSE	GLOB	1 vs 2
1	3	0.0307	1	-1.704	1.7653	FALSE	GLOB	1 vs 3
1	4	-0.4424	0.9713	-2.177	1.2923	FALSE	GLOB	1 vs 4
1	5	0.0887	1	-1.646	1.8233	FALSE	GLOB	1 vs 5
1	6	0.0096	1	-1.7251	1.7442	FALSE	GLOB	1 vs 6
2	3	-1.0429	0.4731	-2.7775	0.6918	FALSE	GLOB	2 vs 3
2	4	-1.5159	0.1162	-3.2506	0.2188	FALSE	GLOB	2 vs 4
2	5	-0.9848	0.5356	-2.7195	0.7498	FALSE	GLOB	2 vs 5
2	6	-1.064	0.451	-2.7986	0.6707	FALSE	GLOB	2 vs 6
3	4	-0.473	0.9618	-2.2077	1.2616	FALSE	GLOB	3 vs 4
3	5	0.058	1	-1.6766	1.7927	FALSE	GLOB	3 vs 5
3	6	-0.0211	1	-1.7558	1.7136	FALSE	GLOB	3 vs 6
4	5	0.5311	0.9385	-1.2036	2.2657	FALSE	GLOB	4 vs 5
4	6	0.4519	0.9685	-1.2827	2.1866	FALSE	GLOB	4 vs 6
5	6	-0.0791	1	-1.8138	1.6555	FALSE	GLOB	5 vs 6
1	2	31.9395	0.207	-9.2186	73.0975	FALSE	GLU	1 vs 2
1	3	25.0128	0.4612	-16.1452	66.1709	FALSE	GLU	1 vs 3
1	4	6.7342	0.9962	-34.4238	47.8923	FALSE	GLU	1 vs 4
1	5	19.4715	0.713	-21.6865	60.6296	FALSE	GLU	1 vs 5
1	6	5.7337	0.9982	-35.4244	46.8918	FALSE	GLU	1 vs 6
2	3	-6.9266	0.9956	-48.0847	34.2314	FALSE	GLU	2 vs 3
2	4	-25.2052	0.4527	-66.3633	15.9528	FALSE	GLU	2 vs 4
2	5	-12.4679	0.9411	-53.626	28.6901	FALSE	GLU	2 vs 5
2	6	-26.2057	0.4096	-67.3638	14.9523	FALSE	GLU	2 vs 6
3	4	-18.2786	0.7633	-59.4367	22.8795	FALSE	GLU	3 vs 4
3	5	-5.5413	0.9985	-46.6994	35.6168	FALSE	GLU	3 vs 5
3	6	-19.2791	0.7213	-60.4372	21.879	FALSE	GLU	3 vs 6
4	5	12.7373	0.9358	-28.4208	53.8954	FALSE	GLU	4 vs 5
4	6	-1.0005	1	-42.1586	40.1576	FALSE	GLU	4 vs 6
5	6	-13.7378	0.9135	-54.8959	27.4203	FALSE	GLU	5 vs 6
1	2	-2.798	0.1397	-6.1136	0.5175	FALSE	BUN	1 vs 2
1	3	-2.1888	0.3698	-5.5044	1.1268	FALSE	BUN	1 vs 3
1	4	-3.6555	0.0236	-6.9711	-0.3399	TRUE	BUN	1 vs 4
1	5	-3.8812	0.0139	-7.1967	-0.5656	TRUE	BUN	1 vs 5
1	6	-3.994	0.0106	-7.3096	-0.6784	TRUE	BUN	1 vs 6
2	3	0.6093	0.9934	-2.7063	3.9248	FALSE	BUN	2 vs 3
2	4	-0.8575	0.9695	-4.173	2.4581	FALSE	BUN	2 vs 4
2	5	-1.0831	0.9204	-4.3987	2.2325	FALSE	BUN	2 vs 5
2	6	-1.1959	0.8841	-4.5115	2.1196	FALSE	BUN	2 vs 6
3	4	-1.4667	0.7662	-4.7823	1.8489	FALSE	BUN	3 vs 4
3	5	-1.6924	0.6443	-5.0079	1.6232	FALSE	BUN	3 vs 5
3	6	-1.8052	0.5798	-5.1208	1.5104	FALSE	BUN	3 vs 6
4	5	-0.2256	0.9999	-3.5412	3.0899	FALSE	BUN	4 vs 5
4	6	-0.3385	0.9996	-3.654	2.9771	FALSE	BUN	4 vs 6
5	6	-0.1128	1	-3.4284	3.2027	FALSE	BUN	5 vs 6
1	2	0.0134	0.9999	-0.1745	0.2014	FALSE	CRT	1 vs 2
1	3	-0.0157	0.9999	-0.2036	0.1723	FALSE	CRT	1 vs 3
1	4	-0.1936	0.0404	-0.3816	-0.0056	TRUE	CRT	1 vs 4
1	5	-0.1757	0.0784	-0.3637	0.0123	FALSE	CRT	1 vs 5
1	6	-0.1778	0.0725	-0.3658	0.0101	FALSE	CRT	1 vs 6
2	3	-0.0291	0.997	-0.2171	0.1589	FALSE	CRT	2 vs 3
2	4	-0.207	0.0238	-0.395	-0.019	TRUE	CRT	2 vs 4
2	5	-0.1891	0.0479	-0.3771	-0.0011	TRUE	CRT	2 vs 5
2	6	-0.1913	0.0441	-0.3792	-0.0033	TRUE	CRT	2 vs 6
3	4	-0.1779	0.0723	-0.3659	0.01	FALSE	CRT	3 vs 4
3	5	-0.16	0.1336	-0.348	0.0279	FALSE	CRT	3 vs 5
3	6	-0.1622	0.1244	-0.3502	0.0258	FALSE	CRT	3 vs 6
4	5	0.0179	0.9997	-0.1701	0.2059	FALSE	CRT	4 vs 5
4	6	0.0157	0.9998	-0.1722	0.2037	FALSE	CRT	4 vs 6
5	6	-0.0022	1	-0.1901	0.1858	FALSE	CRT	5 vs 6
1	2	10.387	0.6721	-10.5745	31.3485	FALSE	AST	1 vs 2
1	3	23.426	0.021	2.4645	44.3875	TRUE	AST	1 vs 3
1	4	13.702	0.3806	-7.2595	34.6635	FALSE	AST	1 vs 4
1	5	5.304	0.9722	-15.6575	26.2655	FALSE	AST	1 vs 5
1	6	3.6833	0.9946	-17.2781	24.6448	FALSE	AST	1 vs 6
2	3	13.039	0.4354	-7.9225	34.0005	FALSE	AST	2 vs 3
2	4	3.315	0.9967	-17.6465	24.2765	FALSE	AST	2 vs 4
2	5	-5.083	0.9769	-26.0445	15.8785	FALSE	AST	2 vs 5
2	6	-6.7037	0.9268	-27.6651	14.2578	FALSE	AST	2 vs 6
3	4	-9.724	0.7293	-30.6855	11.2375	FALSE	AST	3 vs 4
3	5	-18.122	0.1231	-39.0835	2.8395	FALSE	AST	3 vs 5
3	6	-19.7427	0.0747	-40.7041	1.2188	FALSE	AST	3 vs 6
4	5	-8.398	0.8314	-29.3595	12.5635	FALSE	AST	4 vs 5
4	6	-10.0187	0.7042	-30.9801	10.9428	FALSE	AST	4 vs 6
5	6	-1.6207	0.9999	-22.5821	19.3408	FALSE	AST	5 vs 6
1	2	-0.4642	0.9657	-2.2101	1.2817	FALSE	ALT	1 vs 2
1	3	-1.2141	0.314	-2.96	0.5318	FALSE	ALT	1 vs 3
1	4	-0.3571	0.9892	-2.103	1.3888	FALSE	ALT	1 vs 4
1	5	-0.5713	0.9199	-2.3172	1.1746	FALSE	ALT	1 vs 5
1	6	-0.7142	0.819	-2.4601	1.0317	FALSE	ALT	1 vs 6
2	3	-0.7499	0.7872	-2.4958	0.996	FALSE	ALT	2 vs 3
2	4	0.1071	1	-1.6388	1.853	FALSE	ALT	2 vs 4
2	5	-0.1071	1	-1.853	1.6388	FALSE	ALT	2 vs 5
2	6	-0.25	0.998	-1.9959	1.4959	FALSE	ALT	2 vs 6
3	4	0.857	0.6807	-0.8889	2.6029	FALSE	ALT	3 vs 4
3	5	0.6428	0.875	-1.1031	2.3886	FALSE	ALT	3 vs 5
3	6	0.4999	0.9532	-1.246	2.2458	FALSE	ALT	3 vs 6
4	5	-0.2142	0.999	-1.9601	1.5316	FALSE	ALT	4 vs 5
4	6	-0.3571	0.9892	-2.103	1.3888	FALSE	ALT	4 vs 6
5	6	-0.1428	0.9999	-1.8887	1.6031	FALSE	ALT	5 vs 6
1	2	47.792	0.043	0.9845	94.5995	TRUE	LDH	1 vs 2
1	3	83.224	0.0001	36.4165	130.031	TRUE	LDH	1 vs 3
1	4	31.312	0.3554	-15.4955	78.1195	FALSE	LDH	1 vs 4
1	5	35.432	0.2296	-11.3755	82.2395	FALSE	LDH	1 vs 5
1	6	68.6667	0.0012	21.8592	115.474	TRUE	LDH	1 vs 6
2	3	35.432	0.2296	-11.3755	82.2395	FALSE	LDH	2 vs 3
2	4	-16.48	0.894	-63.2875	30.3275	FALSE	LDH	2 vs 4
2	5	-12.36	0.9667	-59.1675	34.4475	FALSE	LDH	2 vs 5
2	6	20.8747	0.7601	-25.9328	67.6821	FALSE	LDH	2 vs 6
3	4	-51.912	0.0224	-98.7195	-5.1045	TRUE	LDH	3 vs 4
3	5	-47.792	0.043	-94.5995	-0.9845	TRUE	LDH	3 vs 5
3	6	-14.5573	0.9345	-61.3648	32.2501	FALSE	LDH	3 vs 6
4	5	4.12	0.9998	-42.6875	50.9275	FALSE	LDH	4 vs 5
4	6	37.3547	0.1829	-9.4528	84.1621	FALSE	LDH	4 vs 6
5	6	33.2347	0.2924	-13.5728	80.0421	FALSE	LDH	5 vs 6
1	2	-9.52	0.4352	-24.8216	5.7816	FALSE	ALP	1 vs 2
1	3	-7.82	0.6431	-23.1216	7.4816	FALSE	ALP	1 vs 3
1	4	0	1	-15.3016	15.3016	FALSE	ALP	1 vs 4
1	5	-21.3067	0.0022	-36.6083	-6.0051	TRUE	ALP	1 vs 5
1	6	-2.04	0.9985	-17.3416	13.2616	FALSE	ALP	1 vs 6
2	3	1.7	0.9994	-13.6016	17.0016	FALSE	ALP	2 vs 3
2	4	9.52	0.4352	-5.7816	24.8216	FALSE	ALP	2 vs 4
2	5	-11.7867	0.2136	-27.0883	3.5149	FALSE	ALP	2 vs 5
2	6	7.48	0.6844	-7.8216	22.7816	FALSE	ALP	2 vs 6
3	4	7.82	0.6431	-7.4816	23.1216	FALSE	ALP	3 vs 4
3	5	-13.4867	0.1108	-28.7883	1.8149	FALSE	ALP	3 vs 5
3	6	5.78	0.8629	-9.5216	21.0816	FALSE	ALP	3 vs 6
4	5	-21.3067	0.0022	-36.6083	-6.0051	TRUE	ALP	4 vs 5
4	6	-2.04	0.9985	-17.3416	13.2616	FALSE	ALP	4 vs 6
5	6	19.2667	0.0068	3.9651	34.5683	TRUE	ALP	5 vs 6

## Sheet: Effect_Sizes
Variable	Contrast	Mean_Diff	P_Value	Cohen_d	CI_Lower	CI_Upper
RBC	1 vs 2	-0.1875	0.229522	0.676732	-0.405332	1.7588
RBC	1 vs 3	-0.1625	0.29022	0.591423	-0.48261	1.66546
RBC	1 vs 4	0.0075	0.973518	-0.0181179	-1.06579	1.02955
RBC	1 vs 5	-0.1925	0.400017	0.466412	-0.597721	1.53054
RBC	1 vs 6	-0.2175	0.366805	0.501313	-0.565358	1.56798
Hb	1 vs 2	-0.175	0.570577	0.311717	-0.743325	1.36676
Hb	1 vs 3	-0.075	0.781337	0.151743	-0.897659	1.20115
Hb	1 vs 4	0.175	0.614424	-0.276449	-1.32992	0.777018
Hb	1 vs 5	-0.1	0.796403	0.141012	-0.908151	1.19017
Hb	1 vs 6	-0.25	0.469566	0.39918	-0.660567	1.45893
PCV	1 vs 2	-0.5	0.684414	0.222616	-0.828808	1.27404
PCV	1 vs 3	1.25	0.166665	-0.787001	-1.88094	0.306936
PCV	1 vs 4	0.875	0.400836	-0.465577	-1.52965	0.598497
PCV	1 vs 5	1.375	0.201766	-0.721888	-1.80861	0.364837
PCV	1 vs 6	0.375	0.722218	-0.194546	-1.24508	0.855986
BT	1 vs 2	-3.6775	1.06195e-07	5.97482	3.36494	8.58471
BT	1 vs 3	0.954167	0.0154568	-1.50741	-2.71624	-0.298585
BT	1 vs 4	-0.89	0.0168405	1.4827	0.278773	2.68662
BT	1 vs 5	-0.7925	0.0341393	1.27747	0.111812	2.44314
BT	1 vs 6	-0.29	0.534481	0.341856	-0.714678	1.39839
OSMO	1 vs 2	-4.45278	0.762932	0.164943	-0.884778	1.21466
OSMO	1 vs 3	20.4808	0.0808818	-1.01879	-2.14293	0.105348
OSMO	1 vs 4	-28.1729	0.0203421	1.42815	0.234826	2.62147
OSMO	1 vs 5	29.0615	0.0351326	-1.26906	-2.43325	-0.104867
OSMO	1 vs 6	-5.6662	0.580714	0.303441	-0.751214	1.3581
Na	1 vs 2	-3.56113	0.644253	0.253175	-0.799355	1.3057
Na	1 vs 3	20.9231	0.0190574	-1.44701	-2.64396	-0.250052
Na	1 vs 4	-13.5505	0.0313554	1.30239	0.13232	2.47245
Na	1 vs 5	15.7008	0.0249958	-1.36844	-2.55052	-0.186371
Na	1 vs 6	-3.10604	0.583908	0.30085	-0.753687	1.35539
K	1 vs 2	-0.424555	0.0947978	0.969445	-0.147689	2.08658
K	1 vs 3	-0.404873	0.0762588	1.03691	-0.0898758	2.1637
K	1 vs 4	-1.46767	0.0044558	1.86597	0.579557	3.15239
K	1 vs 5	-1.56045	0.000186336	2.83648	1.29202	4.38093
K	1 vs 6	-1.62231	0.000906228	2.33786	0.933441	3.74227
Cl	1 vs 2	1.54062	0.582648	-0.301871	-1.35645	0.752712
Cl	1 vs 3	-2.21289	0.645698	0.25206	-0.800427	1.30455
Cl	1 vs 4	0.728291	0.739274	-0.182073	-1.23225	0.868102
Cl	1 vs 5	-2.33894	0.415873	0.450445	-0.612586	1.51348
Cl	1 vs 6	-3.23529	0.499262	0.372404	-0.685782	1.43059
Ca	1 vs 2	-0.0433839	0.866899	0.0915247	-0.95676	1.13981
Ca	1 vs 3	0.691432	0.0756533	-1.03936	-2.16651	0.087789
Ca	1 vs 4	-0.119306	0.777621	0.1544	-0.895065	1.20386
Ca	1 vs 5	1.05477	0.028901	-1.32619	-2.50053	-0.151852
Ca	1 vs 6	0.913774	0.0152762	-1.5108	-2.7203	-0.301293
PO	1 vs 2	-2.63077	0.000134927	2.94314	1.36706	4.51922
PO	1 vs 3	-2.46598	0.000154315	2.89855	1.33576	4.46135
PO	1 vs 4	-1.89466	0.00192333	2.11205	0.766111	3.45799
PO	1 vs 5	-1.70143	0.00572893	1.79322	0.523474	3.06297
PO	1 vs 6	-1.73154	0.00386156	1.90755	0.611413	3.2037
TP	1 vs 2	1.10129	0.028115	-1.33423	-2.51003	-0.158435
TP	1 vs 3	0.211207	0.659518	-0.241461	-1.29355	0.810628
TP	1 vs 4	0.415948	0.310646	-0.565821	-1.63764	0.506001
TP	1 vs 5	0.584052	0.136838	-0.852224	-1.95395	0.249506
TP	1 vs 6	0.00215517	0.995415	-0.00313645	-1.05078	1.04451
ALBU	1 vs 2	0.0277778	0.92115	-0.0540341	-1.1019	0.993834
ALBU	1 vs 3	0.180556	0.575291	-0.307859	-1.36272	0.747001
ALBU	1 vs 4	0.858333	0.0381906	-1.24451	-2.40445	-0.0845684
ALBU	1 vs 5	0.49537	0.0672791	-1.07521	-2.20773	0.0573115
ALBU	1 vs 6	-0.00740741	0.97516	0.0169938	-1.03067	1.06466
GLOB	1 vs 2	1.07352	0.0792143	-1.02522	-2.15029	0.0998585
GLOB	1 vs 3	0.0306513	0.962995	-0.0253222	-1.07302	1.02237
GLOB	1 vs 4	-0.442385	0.488676	0.381835	-0.676889	1.44056
GLOB	1 vs 5	0.0886814	0.8251	-0.120735	-1.16949	0.928023
GLOB	1 vs 6	0.00956258	0.982689	-0.0118419	-1.0595	1.03581
GLU	1 vs 2	31.9395	0.0725502	-1.0522	-2.18125	0.0768586
GLU	1 vs 3	25.0128	0.0378037	-1.24751	-2.40796	-0.0870518
GLU	1 vs 4	6.73422	0.651514	-0.247587	-1.2999	0.80473
GLU	1 vs 5	19.4715	0.0717863	-1.05543	-2.18497	0.0741049
GLU	1 vs 6	5.73371	0.724782	-0.192664	-1.24314	0.857813
BUN	1 vs 2	-2.79804	0.0229994	1.3926	0.206021	2.57918
BUN	1 vs 3	-2.18879	0.0638958	1.09088	-0.0440395	2.22579
BUN	1 vs 4	-3.65551	0.0143315	1.52918	0.315986	2.74238
BUN	1 vs 5	-3.88116	0.00318543	1.96367	0.65418	3.27315
BUN	1 vs 6	-3.99398	0.00496825	1.83443	0.555291	3.11356
CRT	1 vs 2	0.0134253	0.795464	-0.141679	-1.19086	0.907498
CRT	1 vs 3	-0.0156628	0.787749	0.147168	-0.90213	1.19647
CRT	1 vs 4	-0.193586	0.00115109	2.26542	0.880139	3.65071
CRT	1 vs 5	-0.175685	0.0356934	1.2644	0.101025	2.42778
CRT	1 vs 6	-0.177847	0.0326808	1.29027	0.122354	2.45819
AST	1 vs 2	10.387	0.254308	-0.639981	-1.71846	0.438498
AST	1 vs 3	23.426	0.00852867	-1.67851	-2.9229	-0.434117
AST	1 vs 4	13.702	0.0770471	-1.03375	-2.16008	0.0925712
AST	1 vs 5	5.304	0.577797	-0.305815	-1.36058	0.74895
AST	1 vs 6	3.68333	0.615481	-0.275615	-1.32905	0.777817
ALT	1 vs 2	-0.464208	0.289823	0.591933	-0.482145	1.66601
ALT	1 vs 3	-1.21408	0.120291	0.893945	-0.213065	2.00095
ALT	1 vs 4	-0.357083	0.233269	0.670979	-0.410511	1.75247
ALT	1 vs 5	-0.571333	0.313638	0.562178	-0.509338	1.63369
ALT	1 vs 6	-0.714167	0.0715418	1.05648	-0.0732179	2.18617
LDH	1 vs 2	47.792	0.0262402	-1.35432	-2.53379	-0.174855
LDH	1 vs 3	83.224	0.000189353	-2.83122	-4.37413	-1.28831
LDH	1 vs 4	31.312	0.021188	-1.41636	-2.60743	-0.225289
LDH	1 vs 5	35.432	0.00306965	-1.97449	-3.28657	-0.6624
LDH	1 vs 6	68.6667	0.000579655	-2.47508	-3.91664	-1.03352
ALP	1 vs 2	-9.52	0.0427634	1.2111	0.0568375	2.36537
ALP	1 vs 3	-7.82	0.199281	0.726174	-0.361008	1.81336
ALP	1 vs 4	7.10543e-14	1	-7.70677e-15	-1.04764	1.04764
ALP	1 vs 5	-21.3067	0.000111809	3.00611	1.41112	4.60109
ALP	1 vs 6	-2.04	0.719013	0.196902	-0.8537	1.2475

## Sheet: Merged_Summary
Time1	Time2	Mean_Diff_x	Adj_P	CI_Lower_x	CI_Upper_x	Significant	Variable	Contrast	Mean_Diff_y	P_Value	Cohen_d	CI_Lower_y	CI_Upper_y
1	2	-0.1875	0.9385	-0.8	0.425	FALSE	RBC	1 vs 2	-0.1875	0.229522	0.676732	-0.405332	1.7588
1	3	-0.1625	0.966	-0.775	0.45	FALSE	RBC	1 vs 3	-0.1625	0.29022	0.591423	-0.48261	1.66546
1	4	0.0075	1	-0.605	0.62	FALSE	RBC	1 vs 4	0.0075	0.973518	-0.0181179	-1.06579	1.02955
1	5	-0.1925	0.9317	-0.805	0.42	FALSE	RBC	1 vs 5	-0.1925	0.400017	0.466412	-0.597721	1.53054
1	6	-0.2175	0.8906	-0.83	0.395	FALSE	RBC	1 vs 6	-0.2175	0.366805	0.501313	-0.565358	1.56798
2	3	0.025	1	-0.5875	0.6375	FALSE	RBC	2 vs 3
2	4	0.195	0.9281	-0.4175	0.8075	FALSE	RBC	2 vs 4
2	5	-0.005	1	-0.6175	0.6075	FALSE	RBC	2 vs 5
2	6	-0.03	1	-0.6425	0.5825	FALSE	RBC	2 vs 6
3	4	0.17	0.9589	-0.4425	0.7825	FALSE	RBC	3 vs 4
3	5	-0.03	1	-0.6425	0.5825	FALSE	RBC	3 vs 5
3	6	-0.055	0.9998	-0.6675	0.5575	FALSE	RBC	3 vs 6
4	5	-0.2	0.9206	-0.8125	0.4125	FALSE	RBC	4 vs 5
4	6	-0.225	0.876	-0.8375	0.3875	FALSE	RBC	4 vs 6
5	6	-0.025	1	-0.6375	0.5875	FALSE	RBC	5 vs 6
1	2	-0.175	0.9937	-1.1366	0.7866	FALSE	Hb	1 vs 2	-0.175	0.570577	0.311717	-0.743325	1.36676
1	3	-0.075	0.9999	-1.0366	0.8866	FALSE	Hb	1 vs 3	-0.075	0.781337	0.151743	-0.897659	1.20115
1	4	0.175	0.9937	-0.7866	1.1366	FALSE	Hb	1 vs 4	0.175	0.614424	-0.276449	-1.32992	0.777018
1	5	-0.1	0.9996	-1.0616	0.8616	FALSE	Hb	1 vs 5	-0.1	0.796403	0.141012	-0.908151	1.19017
1	6	-0.25	0.9688	-1.2116	0.7116	FALSE	Hb	1 vs 6	-0.25	0.469566	0.39918	-0.660567	1.45893
2	3	0.1	0.9996	-0.8616	1.0616	FALSE	Hb	2 vs 3
2	4	0.35	0.8801	-0.6116	1.3116	FALSE	Hb	2 vs 4
2	5	0.075	0.9999	-0.8866	1.0366	FALSE	Hb	2 vs 5
2	6	-0.075	0.9999	-1.0366	0.8866	FALSE	Hb	2 vs 6
3	4	0.25	0.9688	-0.7116	1.2116	FALSE	Hb	3 vs 4
3	5	-0.025	1	-0.9866	0.9366	FALSE	Hb	3 vs 5
3	6	-0.175	0.9937	-1.1366	0.7866	FALSE	Hb	3 vs 6
4	5	-0.275	0.9534	-1.2366	0.6866	FALSE	Hb	4 vs 5
4	6	-0.425	0.7668	-1.3866	0.5366	FALSE	Hb	4 vs 6
5	6	-0.15	0.9969	-1.1116	0.8116	FALSE	Hb	5 vs 6
1	2	-0.5	0.9962	-3.5695	2.5695	FALSE	PCV	1 vs 2	-0.5	0.684414	0.222616	-0.828808	1.27404
1	3	1.25	0.8217	-1.8195	4.3195	FALSE	PCV	1 vs 3	1.25	0.166665	-0.787001	-1.88094	0.306936
1	4	0.875	0.954	-2.1945	3.9445	FALSE	PCV	1 vs 4	0.875	0.400836	-0.465577	-1.52965	0.598497
1	5	1.375	0.7568	-1.6945	4.4445	FALSE	PCV	1 vs 5	1.375	0.201766	-0.721888	-1.80861	0.364837
1	6	0.375	0.999	-2.6945	3.4445	FALSE	PCV	1 vs 6	0.375	0.722218	-0.194546	-1.24508	0.855986
2	3	1.75	0.5311	-1.3195	4.8195	FALSE	PCV	2 vs 3
2	4	1.375	0.7568	-1.6945	4.4445	FALSE	PCV	2 vs 4
2	5	1.875	0.4555	-1.1945	4.9445	FALSE	PCV	2 vs 5
2	6	0.875	0.954	-2.1945	3.9445	FALSE	PCV	2 vs 6
3	4	-0.375	0.999	-3.4445	2.6945	FALSE	PCV	3 vs 4
3	5	0.125	1	-2.9445	3.1945	FALSE	PCV	3 vs 5
3	6	-0.875	0.954	-3.9445	2.1945	FALSE	PCV	3 vs 6
4	5	0.5	0.9962	-2.5695	3.5695	FALSE	PCV	4 vs 5
4	6	-0.5	0.9962	-3.5695	2.5695	FALSE	PCV	4 vs 6
5	6	-1	0.9213	-4.0695	2.0695	FALSE	PCV	5 vs 6
1	2	-3.6775	0	-4.6591	-2.6959	TRUE	BT	1 vs 2	-3.6775	1.06195e-07	5.97482	3.36494	8.58471
1	3	0.9542	0.0608	-0.0275	1.9358	FALSE	BT	1 vs 3	0.954167	0.0154568	-1.50741	-2.71624	-0.298585
1	4	-0.89	0.0942	-1.8716	0.0916	FALSE	BT	1 vs 4	-0.89	0.0168405	1.4827	0.278773	2.68662
1	5	-0.7925	0.1735	-1.7741	0.1891	FALSE	BT	1 vs 5	-0.7925	0.0341393	1.27747	0.111812	2.44314
1	6	-0.29	0.9468	-1.2716	0.6916	FALSE	BT	1 vs 6	-0.29	0.534481	0.341856	-0.714678	1.39839
2	3	4.6317	0	3.65	5.6133	TRUE	BT	2 vs 3
2	4	2.7875	0	1.8059	3.7691	TRUE	BT	2 vs 4
2	5	2.885	0	1.9034	3.8666	TRUE	BT	2 vs 5
2	6	3.3875	0	2.4059	4.3691	TRUE	BT	2 vs 6
3	4	-1.8442	0	-2.8258	-0.8625	TRUE	BT	3 vs 4
3	5	-1.7467	0.0001	-2.7283	-0.765	TRUE	BT	3 vs 5
3	6	-1.2442	0.0064	-2.2258	-0.2625	TRUE	BT	3 vs 6
4	5	0.0975	0.9997	-0.8841	1.0791	FALSE	BT	4 vs 5
4	6	0.6	0.4548	-0.3816	1.5816	FALSE	BT	4 vs 6
5	6	0.5025	0.6415	-0.4791	1.4841	FALSE	BT	5 vs 6
1	2	-4.4528	0.9982	-36.563	27.6575	FALSE	OSMO	1 vs 2	-4.45278	0.762932	0.164943	-0.884778	1.21466
1	3	20.4808	0.4076	-11.6294	52.5911	FALSE	OSMO	1 vs 3	20.4808	0.0808818	-1.01879	-2.14293	0.105348
1	4	-28.1729	0.1137	-60.2831	3.9374	FALSE	OSMO	1 vs 4	-28.1729	0.0203421	1.42815	0.234826	2.62147
1	5	29.0615	0.0952	-3.0488	61.1717	FALSE	OSMO	1 vs 5	29.0615	0.0351326	-1.26906	-2.43325	-0.104867
1	6	-5.6662	0.9945	-37.7764	26.4441	FALSE	OSMO	1 vs 6	-5.6662	0.580714	0.303441	-0.751214	1.3581
2	3	24.9336	0.2065	-7.1766	57.0439	FALSE	OSMO	2 vs 3
2	4	-23.7201	0.2528	-55.8303	8.3902	FALSE	OSMO	2 vs 4
2	5	33.5143	0.0365	1.404	65.6245	TRUE	OSMO	2 vs 5
2	6	-1.2134	1	-33.3237	30.8968	FALSE	OSMO	2 vs 6
3	4	-48.6537	0.0008	-80.764	-16.5434	TRUE	OSMO	3 vs 4
3	5	8.5806	0.9649	-23.5296	40.6909	FALSE	OSMO	3 vs 5
3	6	-26.147	0.1666	-58.2573	5.9632	FALSE	OSMO	3 vs 6
4	5	57.2343	0.0001	25.1241	89.3446	TRUE	OSMO	4 vs 5
4	6	22.5067	0.3057	-9.6036	54.6169	FALSE	OSMO	4 vs 6
5	6	-34.7277	0.0276	-66.8379	-2.6174	TRUE	OSMO	5 vs 6
1	2	-3.5611	0.9941	-23.4517	16.3295	FALSE	Na	1 vs 2	-3.56113	0.644253	0.253175	-0.799355	1.3057
1	3	20.9231	0.0344	1.0325	40.8137	TRUE	Na	1 vs 3	20.9231	0.0190574	-1.44701	-2.64396	-0.250052
1	4	-13.5505	0.3358	-33.4411	6.3401	FALSE	Na	1 vs 4	-13.5505	0.0313554	1.30239	0.13232	2.47245
1	5	15.7008	0.1922	-4.1897	35.5914	FALSE	Na	1 vs 5	15.7008	0.0249958	-1.36844	-2.55052	-0.186371
1	6	-3.106	0.9969	-22.9966	16.7846	FALSE	Na	1 vs 6	-3.10604	0.583908	0.30085	-0.753687	1.35539
2	3	24.4842	0.0086	4.5936	44.3748	TRUE	Na	2 vs 3
2	4	-9.9894	0.6597	-29.88	9.9012	FALSE	Na	2 vs 4
2	5	19.262	0.0623	-0.6286	39.1526	FALSE	Na	2 vs 5
2	6	0.4551	1	-19.4355	20.3457	FALSE	Na	2 vs 6
3	4	-34.4736	0.0001	-54.3642	-14.583	TRUE	Na	3 vs 4
3	5	-5.2222	0.9675	-25.1128	14.6684	FALSE	Na	3 vs 5
3	6	-24.0291	0.0103	-43.9197	-4.1385	TRUE	Na	3 vs 6
4	5	29.2514	0.0011	9.3608	49.142	TRUE	Na	4 vs 5
4	6	10.4445	0.6166	-9.4461	30.3351	FALSE	Na	4 vs 6
5	6	-18.8069	0.0729	-38.6975	1.0837	FALSE	Na	5 vs 6
1	2	-0.4246	0.8638	-1.5506	0.7015	FALSE	K	1 vs 2	-0.424555	0.0947978	0.969445	-0.147689	2.08658
1	3	-0.4049	0.8854	-1.5309	0.7212	FALSE	K	1 vs 3	-0.404873	0.0762588	1.03691	-0.0898758	2.1637
1	4	-1.4677	0.0047	-2.5937	-0.3416	TRUE	K	1 vs 4	-1.46767	0.0044558	1.86597	0.579557	3.15239
1	5	-1.5604	0.0024	-2.6865	-0.4344	TRUE	K	1 vs 5	-1.56045	0.000186336	2.83648	1.29202	4.38093
1	6	-1.6223	0.0015	-2.7484	-0.4963	TRUE	K	1 vs 6	-1.62231	0.000906228	2.33786	0.933441	3.74227
2	3	0.0197	1	-1.1064	1.1457	FALSE	K	2 vs 3
2	4	-1.0431	0.0828	-2.1692	0.0829	FALSE	K	2 vs 4
2	5	-1.1359	0.047	-2.2619	-0.0098	TRUE	K	2 vs 5
2	6	-1.1978	0.0315	-2.3238	-0.0717	TRUE	K	2 vs 6
3	4	-1.0628	0.0737	-2.1888	0.0633	FALSE	K	3 vs 4
3	5	-1.1556	0.0415	-2.2816	-0.0295	TRUE	K	3 vs 5
3	6	-1.2174	0.0277	-2.3435	-0.0914	TRUE	K	3 vs 6
4	5	-0.0928	0.9999	-1.2188	1.0333	FALSE	K	4 vs 5
4	6	-0.1546	0.9983	-1.2807	0.9714	FALSE	K	4 vs 6
5	6	-0.0619	1	-1.1879	1.0642	FALSE	K	5 vs 6
1	2	1.5406	0.9988	-10.5421	13.6234	FALSE	Cl	1 vs 2	1.54062	0.582648	-0.301871	-1.35645	0.752712
1	3	-2.2129	0.9935	-14.2956	9.8699	FALSE	Cl	1 vs 3	-2.21289	0.645698	0.25206	-0.800427	1.30455
1	4	0.7283	1	-11.3545	12.811	FALSE	Cl	1 vs 4	0.728291	0.739274	-0.182073	-1.23225	0.868102
1	5	-2.3389	0.9916	-14.4217	9.7438	FALSE	Cl	1 vs 5	-2.33894	0.415873	0.450445	-0.612586	1.51348
1	6	-3.2353	0.9646	-15.318	8.8475	FALSE	Cl	1 vs 6	-3.23529	0.499262	0.372404	-0.685782	1.43059
2	3	-3.7535	0.9348	-15.8362	8.3292	FALSE	Cl	2 vs 3
2	4	-0.8123	0.9999	-12.8951	11.2704	FALSE	Cl	2 vs 4
2	5	-3.8796	0.9256	-15.9623	8.2032	FALSE	Cl	2 vs 5
2	6	-4.7759	0.839	-16.8587	7.3068	FALSE	Cl	2 vs 6
3	4	2.9412	0.9765	-9.1416	15.0239	FALSE	Cl	3 vs 4
3	5	-0.1261	1	-12.2088	11.9567	FALSE	Cl	3 vs 5
3	6	-1.0224	0.9998	-13.1052	11.0603	FALSE	Cl	3 vs 6
4	5	-3.0672	0.9719	-15.15	9.0155	FALSE	Cl	4 vs 5
4	6	-3.9636	0.9191	-16.0463	8.1192	FALSE	Cl	4 vs 6
5	6	-0.8964	0.9999	-12.9791	11.1864	FALSE	Cl	5 vs 6
1	2	-0.0434	1	-1.1931	1.1064	FALSE	Ca	1 vs 2	-0.0433839	0.866899	0.0915247	-0.95676	1.13981
1	3	0.6914	0.4728	-0.4583	1.8412	FALSE	Ca	1 vs 3	0.691432	0.0756533	-1.03936	-2.16651	0.087789
1	4	-0.1193	0.9996	-1.269	1.0304	FALSE	Ca	1 vs 4	-0.119306	0.777621	0.1544	-0.895065	1.20386
1	5	1.0548	0.0879	-0.095	2.2045	FALSE	Ca	1 vs 5	1.05477	0.028901	-1.32619	-2.50053	-0.151852
1	6	0.9138	0.1864	-0.236	2.0635	FALSE	Ca	1 vs 6	0.913774	0.0152762	-1.5108	-2.7203	-0.301293
2	3	0.7348	0.4054	-0.4149	1.8845	FALSE	Ca	2 vs 3
2	4	-0.0759	1	-1.2257	1.0738	FALSE	Ca	2 vs 4
2	5	1.0982	0.0683	-0.0516	2.2479	FALSE	Ca	2 vs 5
2	6	0.9572	0.1496	-0.1926	2.1069	FALSE	Ca	2 vs 6
3	4	-0.8107	0.2995	-1.9605	0.339	FALSE	Ca	3 vs 4
3	5	0.3633	0.9302	-0.7864	1.5131	FALSE	Ca	3 vs 5
3	6	0.2223	0.9916	-0.9274	1.3721	FALSE	Ca	3 vs 6
4	5	1.1741	0.043	0.0243	2.3238	TRUE	Ca	4 vs 5
4	6	1.0331	0.0993	-0.1167	2.1828	FALSE	Ca	4 vs 6
5	6	-0.141	0.999	-1.2907	1.0087	FALSE	Ca	5 vs 6
1	2	-2.6308	0	-3.7476	-1.5139	TRUE	PO	1 vs 2	-2.63077	0.000134927	2.94314	1.36706	4.51922
1	3	-2.466	0	-3.5828	-1.3492	TRUE	PO	1 vs 3	-2.46598	0.000154315	2.89855	1.33576	4.46135
1	4	-1.8947	0.0001	-3.0115	-0.7778	TRUE	PO	1 vs 4	-1.89466	0.00192333	2.11205	0.766111	3.45799
1	5	-1.7014	0.0007	-2.8183	-0.5846	TRUE	PO	1 vs 5	-1.70143	0.00572893	1.79322	0.523474	3.06297
1	6	-1.7315	0.0006	-2.8484	-0.6147	TRUE	PO	1 vs 6	-1.73154	0.00386156	1.90755	0.611413	3.2037
2	3	0.1648	0.9976	-0.952	1.2816	FALSE	PO	2 vs 3
2	4	0.7361	0.3715	-0.3807	1.8529	FALSE	PO	2 vs 4
2	5	0.9293	0.15	-0.1875	2.0462	FALSE	PO	2 vs 5
2	6	0.8992	0.1756	-0.2176	2.0161	FALSE	PO	2 vs 6
3	4	0.5713	0.6422	-0.5455	1.6881	FALSE	PO	3 vs 4
3	5	0.7646	0.3306	-0.3523	1.8814	FALSE	PO	3 vs 5
3	6	0.7344	0.374	-0.3824	1.8513	FALSE	PO	3 vs 6
4	5	0.1932	0.995	-0.9236	1.3101	FALSE	PO	4 vs 5
4	6	0.1631	0.9978	-0.9537	1.2799	FALSE	PO	4 vs 6
5	6	-0.0301	1	-1.1469	1.0867	FALSE	PO	5 vs 6
1	2	1.1013	0.0695	-0.0549	2.2575	FALSE	TP	1 vs 2	1.10129	0.028115	-1.33423	-2.51003	-0.158435
1	3	0.2112	0.9936	-0.945	1.3674	FALSE	TP	1 vs 3	0.211207	0.659518	-0.241461	-1.29355	0.810628
1	4	0.4159	0.8852	-0.7402	1.5721	FALSE	TP	1 vs 4	0.415948	0.310646	-0.565821	-1.63764	0.506001
1	5	0.5841	0.6542	-0.5721	1.7402	FALSE	TP	1 vs 5	0.584052	0.136838	-0.852224	-1.95395	0.249506
1	6	0.0022	1	-1.154	1.1583	FALSE	TP	1 vs 6	0.00215517	0.995415	-0.00313645	-1.05078	1.04451
2	3	-0.8901	0.2141	-2.0463	0.2661	FALSE	TP	2 vs 3
2	4	-0.6853	0.4887	-1.8415	0.4708	FALSE	TP	2 vs 4
2	5	-0.5172	0.7578	-1.6734	0.6389	FALSE	TP	2 vs 5
2	6	-1.0991	0.0704	-2.2553	0.057	FALSE	TP	2 vs 6
3	4	0.2047	0.9944	-0.9514	1.3609	FALSE	TP	3 vs 4
3	5	0.3728	0.9244	-0.7833	1.529	FALSE	TP	3 vs 5
3	6	-0.2091	0.9939	-1.3652	0.9471	FALSE	TP	3 vs 6
4	5	0.1681	0.9978	-0.9881	1.3243	FALSE	TP	4 vs 5
4	6	-0.4138	0.8874	-1.57	0.7424	FALSE	TP	4 vs 6
5	6	-0.5819	0.6576	-1.7381	0.5743	FALSE	TP	5 vs 6
1	2	0.0278	1	-0.8952	0.9508	FALSE	ALBU	1 vs 2	0.0277778	0.92115	-0.0540341	-1.1019	0.993834
1	3	0.1806	0.9912	-0.7424	1.1035	FALSE	ALBU	1 vs 3	0.180556	0.575291	-0.307859	-1.36272	0.747001
1	4	0.8583	0.0809	-0.0646	1.7813	FALSE	ALBU	1 vs 4	0.858333	0.0381906	-1.24451	-2.40445	-0.0845684
1	5	0.4954	0.5945	-0.4276	1.4183	FALSE	ALBU	1 vs 5	0.49537	0.0672791	-1.07521	-2.20773	0.0573115
1	6	-0.0074	1	-0.9304	0.9156	FALSE	ALBU	1 vs 6	-0.00740741	0.97516	0.0169938	-1.03067	1.06466
2	3	0.1528	0.9959	-0.7702	1.0758	FALSE	ALBU	2 vs 3
2	4	0.8306	0.0985	-0.0924	1.7535	FALSE	ALBU	2 vs 4
2	5	0.4676	0.6514	-0.4554	1.3906	FALSE	ALBU	2 vs 5
2	6	-0.0352	1	-0.9582	0.8878	FALSE	ALBU	2 vs 6
3	4	0.6778	0.2586	-0.2452	1.6008	FALSE	ALBU	3 vs 4
3	5	0.3148	0.906	-0.6082	1.2378	FALSE	ALBU	3 vs 5
3	6	-0.188	0.9894	-1.1109	0.735	FALSE	ALBU	3 vs 6
4	5	-0.363	0.8419	-1.2859	0.56	FALSE	ALBU	4 vs 5
4	6	-0.8657	0.0766	-1.7887	0.0572	FALSE	ALBU	4 vs 6
5	6	-0.5028	0.5793	-1.4258	0.4202	FALSE	ALBU	5 vs 6
1	2	1.0735	0.4411	-0.6611	2.8082	FALSE	GLOB	1 vs 2	1.07352	0.0792143	-1.02522	-2.15029	0.0998585
1	3	0.0307	1	-1.704	1.7653	FALSE	GLOB	1 vs 3	0.0306513	0.962995	-0.0253222	-1.07302	1.02237
1	4	-0.4424	0.9713	-2.177	1.2923	FALSE	GLOB	1 vs 4	-0.442385	0.488676	0.381835	-0.676889	1.44056
1	5	0.0887	1	-1.646	1.8233	FALSE	GLOB	1 vs 5	0.0886814	0.8251	-0.120735	-1.16949	0.928023
1	6	0.0096	1	-1.7251	1.7442	FALSE	GLOB	1 vs 6	0.00956258	0.982689	-0.0118419	-1.0595	1.03581
2	3	-1.0429	0.4731	-2.7775	0.6918	FALSE	GLOB	2 vs 3
2	4	-1.5159	0.1162	-3.2506	0.2188	FALSE	GLOB	2 vs 4
2	5	-0.9848	0.5356	-2.7195	0.7498	FALSE	GLOB	2 vs 5
2	6	-1.064	0.451	-2.7986	0.6707	FALSE	GLOB	2 vs 6
3	4	-0.473	0.9618	-2.2077	1.2616	FALSE	GLOB	3 vs 4
3	5	0.058	1	-1.6766	1.7927	FALSE	GLOB	3 vs 5
3	6	-0.0211	1	-1.7558	1.7136	FALSE	GLOB	3 vs 6
4	5	0.5311	0.9385	-1.2036	2.2657	FALSE	GLOB	4 vs 5
4	6	0.4519	0.9685	-1.2827	2.1866	FALSE	GLOB	4 vs 6
5	6	-0.0791	1	-1.8138	1.6555	FALSE	GLOB	5 vs 6
1	2	31.9395	0.207	-9.2186	73.0975	FALSE	GLU	1 vs 2	31.9395	0.0725502	-1.0522	-2.18125	0.0768586
1	3	25.0128	0.4612	-16.1452	66.1709	FALSE	GLU	1 vs 3	25.0128	0.0378037	-1.24751	-2.40796	-0.0870518
1	4	6.7342	0.9962	-34.4238	47.8923	FALSE	GLU	1 vs 4	6.73422	0.651514	-0.247587	-1.2999	0.80473
1	5	19.4715	0.713	-21.6865	60.6296	FALSE	GLU	1 vs 5	19.4715	0.0717863	-1.05543	-2.18497	0.0741049
1	6	5.7337	0.9982	-35.4244	46.8918	FALSE	GLU	1 vs 6	5.73371	0.724782	-0.192664	-1.24314	0.857813
2	3	-6.9266	0.9956	-48.0847	34.2314	FALSE	GLU	2 vs 3
2	4	-25.2052	0.4527	-66.3633	15.9528	FALSE	GLU	2 vs 4
2	5	-12.4679	0.9411	-53.626	28.6901	FALSE	GLU	2 vs 5
2	6	-26.2057	0.4096	-67.3638	14.9523	FALSE	GLU	2 vs 6
3	4	-18.2786	0.7633	-59.4367	22.8795	FALSE	GLU	3 vs 4
3	5	-5.5413	0.9985	-46.6994	35.6168	FALSE	GLU	3 vs 5
3	6	-19.2791	0.7213	-60.4372	21.879	FALSE	GLU	3 vs 6
4	5	12.7373	0.9358	-28.4208	53.8954	FALSE	GLU	4 vs 5
4	6	-1.0005	1	-42.1586	40.1576	FALSE	GLU	4 vs 6
5	6	-13.7378	0.9135	-54.8959	27.4203	FALSE	GLU	5 vs 6
1	2	-2.798	0.1397	-6.1136	0.5175	FALSE	BUN	1 vs 2	-2.79804	0.0229994	1.3926	0.206021	2.57918
1	3	-2.1888	0.3698	-5.5044	1.1268	FALSE	BUN	1 vs 3	-2.18879	0.0638958	1.09088	-0.0440395	2.22579
1	4	-3.6555	0.0236	-6.9711	-0.3399	TRUE	BUN	1 vs 4	-3.65551	0.0143315	1.52918	0.315986	2.74238
1	5	-3.8812	0.0139	-7.1967	-0.5656	TRUE	BUN	1 vs 5	-3.88116	0.00318543	1.96367	0.65418	3.27315
1	6	-3.994	0.0106	-7.3096	-0.6784	TRUE	BUN	1 vs 6	-3.99398	0.00496825	1.83443	0.555291	3.11356
2	3	0.6093	0.9934	-2.7063	3.9248	FALSE	BUN	2 vs 3
2	4	-0.8575	0.9695	-4.173	2.4581	FALSE	BUN	2 vs 4
2	5	-1.0831	0.9204	-4.3987	2.2325	FALSE	BUN	2 vs 5
2	6	-1.1959	0.8841	-4.5115	2.1196	FALSE	BUN	2 vs 6
3	4	-1.4667	0.7662	-4.7823	1.8489	FALSE	BUN	3 vs 4
3	5	-1.6924	0.6443	-5.0079	1.6232	FALSE	BUN	3 vs 5
3	6	-1.8052	0.5798	-5.1208	1.5104	FALSE	BUN	3 vs 6
4	5	-0.2256	0.9999	-3.5412	3.0899	FALSE	BUN	4 vs 5
4	6	-0.3385	0.9996	-3.654	2.9771	FALSE	BUN	4 vs 6
5	6	-0.1128	1	-3.4284	3.2027	FALSE	BUN	5 vs 6
1	2	0.0134	0.9999	-0.1745	0.2014	FALSE	CRT	1 vs 2	0.0134253	0.795464	-0.141679	-1.19086	0.907498
1	3	-0.0157	0.9999	-0.2036	0.1723	FALSE	CRT	1 vs 3	-0.0156628	0.787749	0.147168	-0.90213	1.19647
1	4	-0.1936	0.0404	-0.3816	-0.0056	TRUE	CRT	1 vs 4	-0.193586	0.00115109	2.26542	0.880139	3.65071
1	5	-0.1757	0.0784	-0.3637	0.0123	FALSE	CRT	1 vs 5	-0.175685	0.0356934	1.2644	0.101025	2.42778
1	6	-0.1778	0.0725	-0.3658	0.0101	FALSE	CRT	1 vs 6	-0.177847	0.0326808	1.29027	0.122354	2.45819
2	3	-0.0291	0.997	-0.2171	0.1589	FALSE	CRT	2 vs 3
2	4	-0.207	0.0238	-0.395	-0.019	TRUE	CRT	2 vs 4
2	5	-0.1891	0.0479	-0.3771	-0.0011	TRUE	CRT	2 vs 5
2	6	-0.1913	0.0441	-0.3792	-0.0033	TRUE	CRT	2 vs 6
3	4	-0.1779	0.0723	-0.3659	0.01	FALSE	CRT	3 vs 4
3	5	-0.16	0.1336	-0.348	0.0279	FALSE	CRT	3 vs 5
3	6	-0.1622	0.1244	-0.3502	0.0258	FALSE	CRT	3 vs 6
4	5	0.0179	0.9997	-0.1701	0.2059	FALSE	CRT	4 vs 5
4	6	0.0157	0.9998	-0.1722	0.2037	FALSE	CRT	4 vs 6
5	6	-0.0022	1	-0.1901	0.1858	FALSE	CRT	5 vs 6
1	2	10.387	0.6721	-10.5745	31.3485	FALSE	AST	1 vs 2	10.387	0.254308	-0.639981	-1.71846	0.438498
1	3	23.426	0.021	2.4645	44.3875	TRUE	AST	1 vs 3	23.426	0.00852867	-1.67851	-2.9229	-0.434117
1	4	13.702	0.3806	-7.2595	34.6635	FALSE	AST	1 vs 4	13.702	0.0770471	-1.03375	-2.16008	0.0925712
1	5	5.304	0.9722	-15.6575	26.2655	FALSE	AST	1 vs 5	5.304	0.577797	-0.305815	-1.36058	0.74895
1	6	3.6833	0.9946	-17.2781	24.6448	FALSE	AST	1 vs 6	3.68333	0.615481	-0.275615	-1.32905	0.777817
2	3	13.039	0.4354	-7.9225	34.0005	FALSE	AST	2 vs 3
2	4	3.315	0.9967	-17.6465	24.2765	FALSE	AST	2 vs 4
2	5	-5.083	0.9769	-26.0445	15.8785	FALSE	AST	2 vs 5
2	6	-6.7037	0.9268	-27.6651	14.2578	FALSE	AST	2 vs 6
3	4	-9.724	0.7293	-30.6855	11.2375	FALSE	AST	3 vs 4
3	5	-18.122	0.1231	-39.0835	2.8395	FALSE	AST	3 vs 5
3	6	-19.7427	0.0747	-40.7041	1.2188	FALSE	AST	3 vs 6
4	5	-8.398	0.8314	-29.3595	12.5635	FALSE	AST	4 vs 5
4	6	-10.0187	0.7042	-30.9801	10.9428	FALSE	AST	4 vs 6
5	6	-1.6207	0.9999	-22.5821	19.3408	FALSE	AST	5 vs 6
1	2	-0.4642	0.9657	-2.2101	1.2817	FALSE	ALT	1 vs 2	-0.464208	0.289823	0.591933	-0.482145	1.66601
1	3	-1.2141	0.314	-2.96	0.5318	FALSE	ALT	1 vs 3	-1.21408	0.120291	0.893945	-0.213065	2.00095
1	4	-0.3571	0.9892	-2.103	1.3888	FALSE	ALT	1 vs 4	-0.357083	0.233269	0.670979	-0.410511	1.75247
1	5	-0.5713	0.9199	-2.3172	1.1746	FALSE	ALT	1 vs 5	-0.571333	0.313638	0.562178	-0.509338	1.63369
1	6	-0.7142	0.819	-2.4601	1.0317	FALSE	ALT	1 vs 6	-0.714167	0.0715418	1.05648	-0.0732179	2.18617
2	3	-0.7499	0.7872	-2.4958	0.996	FALSE	ALT	2 vs 3
2	4	0.1071	1	-1.6388	1.853	FALSE	ALT	2 vs 4
2	5	-0.1071	1	-1.853	1.6388	FALSE	ALT	2 vs 5
2	6	-0.25	0.998	-1.9959	1.4959	FALSE	ALT	2 vs 6
3	4	0.857	0.6807	-0.8889	2.6029	FALSE	ALT	3 vs 4
3	5	0.6428	0.875	-1.1031	2.3886	FALSE	ALT	3 vs 5
3	6	0.4999	0.9532	-1.246	2.2458	FALSE	ALT	3 vs 6
4	5	-0.2142	0.999	-1.9601	1.5316	FALSE	ALT	4 vs 5
4	6	-0.3571	0.9892	-2.103	1.3888	FALSE	ALT	4 vs 6
5	6	-0.1428	0.9999	-1.8887	1.6031	FALSE	ALT	5 vs 6
1	2	47.792	0.043	0.9845	94.5995	TRUE	LDH	1 vs 2	47.792	0.0262402	-1.35432	-2.53379	-0.174855
1	3	83.224	0.0001	36.4165	130.031	TRUE	LDH	1 vs 3	83.224	0.000189353	-2.83122	-4.37413	-1.28831
1	4	31.312	0.3554	-15.4955	78.1195	FALSE	LDH	1 vs 4	31.312	0.021188	-1.41636	-2.60743	-0.225289
1	5	35.432	0.2296	-11.3755	82.2395	FALSE	LDH	1 vs 5	35.432	0.00306965	-1.97449	-3.28657	-0.6624
1	6	68.6667	0.0012	21.8592	115.474	TRUE	LDH	1 vs 6	68.6667	0.000579655	-2.47508	-3.91664	-1.03352
2	3	35.432	0.2296	-11.3755	82.2395	FALSE	LDH	2 vs 3
2	4	-16.48	0.894	-63.2875	30.3275	FALSE	LDH	2 vs 4
2	5	-12.36	0.9667	-59.1675	34.4475	FALSE	LDH	2 vs 5
2	6	20.8747	0.7601	-25.9328	67.6821	FALSE	LDH	2 vs 6
3	4	-51.912	0.0224	-98.7195	-5.1045	TRUE	LDH	3 vs 4
3	5	-47.792	0.043	-94.5995	-0.9845	TRUE	LDH	3 vs 5
3	6	-14.5573	0.9345	-61.3648	32.2501	FALSE	LDH	3 vs 6
4	5	4.12	0.9998	-42.6875	50.9275	FALSE	LDH	4 vs 5
4	6	37.3547	0.1829	-9.4528	84.1621	FALSE	LDH	4 vs 6
5	6	33.2347	0.2924	-13.5728	80.0421	FALSE	LDH	5 vs 6
1	2	-9.52	0.4352	-24.8216	5.7816	FALSE	ALP	1 vs 2	-9.52	0.0427634	1.2111	0.0568375	2.36537
1	3	-7.82	0.6431	-23.1216	7.4816	FALSE	ALP	1 vs 3	-7.82	0.199281	0.726174	-0.361008	1.81336
1	4	0	1	-15.3016	15.3016	FALSE	ALP	1 vs 4	7.10543e-14	1	-7.70677e-15	-1.04764	1.04764
1	5	-21.3067	0.0022	-36.6083	-6.0051	TRUE	ALP	1 vs 5	-21.3067	0.000111809	3.00611	1.41112	4.60109
1	6	-2.04	0.9985	-17.3416	13.2616	FALSE	ALP	1 vs 6	-2.04	0.719013	0.196902	-0.8537	1.2475
2	3	1.7	0.9994	-13.6016	17.0016	FALSE	ALP	2 vs 3
2	4	9.52	0.4352	-5.7816	24.8216	FALSE	ALP	2 vs 4
2	5	-11.7867	0.2136	-27.0883	3.5149	FALSE	ALP	2 vs 5
2	6	7.48	0.6844	-7.8216	22.7816	FALSE	ALP	2 vs 6
3	4	7.82	0.6431	-7.4816	23.1216	FALSE	ALP	3 vs 4
3	5	-13.4867	0.1108	-28.7883	1.8149	FALSE	ALP	3 vs 5
3	6	5.78	0.8629	-9.5216	21.0816	FALSE	ALP	3 vs 6
4	5	-21.3067	0.0022	-36.6083	-6.0051	TRUE	ALP	4 vs 5
4	6	-2.04	0.9985	-17.3416	13.2616	FALSE	ALP	4 vs 6
5	6	19.2667	0.0068	3.9651	34.5683	TRUE	ALP	5 vs 6
